# Supplementary material for: Cannabinoid combination targets NOTCH1-mutated T-cell acute lymphoblastic leukemia through the integrated stress response pathway
Source: eLife. 2024 Sep 11;12:RP90854. doi: 10.7554/eLife.90854 (PMC11390110; doi:10.7554/eLife.90854)
Supplement: Figure 1—source data 1. [file elife-90854-fig1-data1.zip]

Archive with 4 entries (4 files):
- Fig 1 D/Figure 1 D.pdf
- Fig 1 D/m casp3 inv.jpg
- Fig 1 D/m nicd.jpg
- Fig 1 D/m Tubulin.jpg
