# Supplementary material for: Cannabinoid combination targets NOTCH1-mutated T-cell acute lymphoblastic leukemia through the integrated stress response pathway
Source: eLife. 2024 Sep 11;12:RP90854. doi: 10.7554/eLife.90854 (PMC11390110; doi:10.7554/eLife.90854)
Supplement: Figure 2—source data 1. [file elife-90854-fig2-data1.zip]

Archive with 10 entries (9 files):
- Fig 2 - source data 1/
- __MACOSX/._Fig 2 - source data 1
- Fig 2 - source data 1/.DS_Store
- __MACOSX/Fig 2 - source data 1/._.DS_Store
- Fig 2 - source data 1/NICD_1 M 630_9810.jpg
- __MACOSX/Fig 2 - source data 1/._NICD_1 M 630_9810.jpg
- Fig 2 - source data 1/Figure 2 C 0624.pdf
- __MACOSX/Fig 2 - source data 1/._Figure 2 C 0624.pdf
- Fig 2 - source data 1/GAPDH M 630_9810.jpg
- __MACOSX/Fig 2 - source data 1/._GAPDH M 630_9810.jpg
