# Supplementary material for: Cannabinoid combination targets NOTCH1-mutated T-cell acute lymphoblastic leukemia through the integrated stress response pathway
Source: eLife. 2024 Sep 11;12:RP90854. doi: 10.7554/eLife.90854 (PMC11390110; doi:10.7554/eLife.90854)
Supplement: Figure 2—figure supplement 1—source data 1. [file elife-90854-fig2-figsupp1-data1.zip]

Archive with 5 entries (5 files):
- S4 B/BIM gapdh.jpg
- S4 B/BIM nicd 2.jpg
- S4 B/Figure S4 B.pdf
- S4 B/NICD inv.jpg
- S4 B/Tubulin Gapdh 630_9810.jpg
