# Supplementary material for: Cannabinoid combination targets NOTCH1-mutated T-cell acute lymphoblastic leukemia through the integrated stress response pathway
Source: eLife. 2024 Sep 11;12:RP90854. doi: 10.7554/eLife.90854 (PMC11390110; doi:10.7554/eLife.90854)
Supplement: Figure 3—source data 1. [file elife-90854-fig3-data1.zip]

Archive with 5 entries (5 files):
- Fig 3 H/ATF4 CHEMI_03292023_113140.tif
- Fig 3 H/CHAC1 CHEMI_03292023_112437.tif
- Fig 3 H/Figure 3 H.pdf
- Fig 3 H/Molt-4 CHOP 0-10-30-60-3 Rb.tif
- Fig 3 H/Tubulin CHEMI_03292023_144536.tif
