# Supplementary material for: Cannabinoid combination targets NOTCH1-mutated T-cell acute lymphoblastic leukemia through the integrated stress response pathway
Source: eLife. 2024 Sep 11;12:RP90854. doi: 10.7554/eLife.90854 (PMC11390110; doi:10.7554/eLife.90854)
Supplement: Figure 3—figure supplement 1—source data 2. [file elife-90854-fig3-figsupp1-data2.zip]

Archive with 7 entries (7 files):
- CB2 TRPV1 CHAC1.jpg
- CB2 TRPV1 GAPDH.jpg
- chac1 0-120.jpg
- Figure 3S1SD2.pdf
- None chac1 trpv1.jpg
- None gapdh cb2_trpv1.jpg
- tubulin 0-120.jpg
