# Supplementary material for: Cannabinoid combination targets NOTCH1-mutated T-cell acute lymphoblastic leukemia through the integrated stress response pathway
Source: eLife. 2024 Sep 11;12:RP90854. doi: 10.7554/eLife.90854 (PMC11390110; doi:10.7554/eLife.90854)
Supplement: Figure 4—source data 1. [file elife-90854-fig4-data1.zip]

Archive with 5 entries (5 files):
- Fig 4 C/eIF2a M D_3X NONE_IRISB_SET2_Z-VAD_CID_PTX 19.1.jpg
- Fig 4 C/Figure 4 C.pdf
- Fig 4 C/NICD M D_3X NONE_IRISB_SET2_Z-VAD_CID_PTX 19.1.jpg
- Fig 4 C/p-eIF2a M D_3X NONE_IRISB_SET2_Z-VAD_CID_PTX 19.1.jpg
- Fig 4 C/Tubulin M D_3X NONE_IRISB_SET2_Z-VAD_CID_PTX 19.1.jpg
