# Supplementary material for: Cannabinoid combination targets NOTCH1-mutated T-cell acute lymphoblastic leukemia through the integrated stress response pathway
Source: eLife. 2024 Sep 11;12:RP90854. doi: 10.7554/eLife.90854 (PMC11390110; doi:10.7554/eLife.90854)
Supplement: Figure 4—figure supplement 1—source data 1. [file elife-90854-fig4-figsupp1-data1.zip]

Archive with 4 entries (4 files):
- Fig S6 B/eIF2a M 0-120 14.12.jpg
- Fig S6 B/Figure S6 B.pdf
- Fig S6 B/p-eIF2a M 0-120 14.12.jpg
- Fig S6 B/tubulin M 0-120 14.12.jpg
