# Supplementary material for: Cannabinoid combination targets NOTCH1-mutated T-cell acute lymphoblastic leukemia through the integrated stress response pathway
Source: eLife. 2024 Sep 11;12:RP90854. doi: 10.7554/eLife.90854 (PMC11390110; doi:10.7554/eLife.90854)
Supplement: Figure 4—figure supplement 1—source data 2. [file elife-90854-fig4-figsupp1-data2.zip]

Archive with 3 entries (3 files):
- Fig S6 E/Figure S6 E.pdf
- Fig S6 E/GAPDH ISRIB 16.2.jpg
- Fig S6 E/NICD ISRIB 16.2.jpg
