# Supplementary material for: Cannabinoid combination targets NOTCH1-mutated T-cell acute lymphoblastic leukemia through the integrated stress response pathway
Source: eLife. 2024 Sep 11;12:RP90854. doi: 10.7554/eLife.90854 (PMC11390110; doi:10.7554/eLife.90854)
Supplement: Figure 6—source data 1. [file elife-90854-fig6-data1.zip]

Archive with 3 entries (3 files):
- Fig6 - source data 1.pptx
- Tumor WB GAPDH.tif
- Tumor WB NICD.png
